# Supplementary material for: Viral infection reveals hidden sharing of TCR CDR3 sequences between individuals
Source: Front Immunol. 2023 May 30;14:1199064. doi: 10.3389/fimmu.2023.1199064 (PMC10266217; doi:10.3389/fimmu.2023.1199064)
Supplement: Supplementary Table 1 — Number of CDR3NT and CDR3AA sequences, and sum of UMI counts for each T cell state (“ClassState”), tissue (“Tissue”), and mouse number (“Mice”) in healthy (“PBS”) or infected conditions (8 or 40 days post- LCMV infection, LCMV8 and LCMV40, respectively). [file DataSheet_1.csv]

				LCMV8			LCMV40			PBS
Mice	ClassState	Tissue	CDR3NT_num	CDR3AA_num	UMI_sum	CDR3NT_num	CDR3AA_num	UMI_sum	CDR3NT_num	CDR3AA_num	UMI_sum
M1	CD4+ CM	BM	161	161	400	856	842	2900	357	357	871
M2	CD4+ CM	BM	164	163	395	6174	5976	22551	2585	2537	6260
M3	CD4+ CM	BM	100	100	325	1082	1070	4577	985	974	3011
M4	CD4+ CM	BM	245	244	775	0	0	0	0	0	0
M1	CD4+ CM	SP	8192	7577	35170	1698	1671	3205	33352	29711	124845
M2	CD4+ CM	SP	2504	2433	7195	46947	41196	196507	20251	18793	99107
M3	CD4+ CM	SP	682	670	2968	21801	20039	105669	35124	30963	118558
M4	CD4+ CM	SP	4631	4473	23351	0	0	0	0	0	0
M1	CD4+ E	BM	2438	2354	11912	4132	4003	34296	5325	5199	15444
M2	CD4+ E	BM	2417	2247	18000	7567	7298	69652	5847	5711	24853
M3	CD4+ E	BM	2607	2534	29565	1977	1922	21602	2602	2558	10795
M4	CD4+ E	BM	530	521	5689	0	0	0	0	0	0
M1	CD4+ E	SP	33691	25565	694846	27897	24883	548788	30473	27506	143661
M2	CD4+ E	SP	17121	13272	319464	8123	7770	69388	24674	22674	163816
M3	CD4+ E	SP	8891	8050	540722	9981	9308	163181	47059	40938	333299
M4	CD4+ E	SP	2475	2352	57395	0	0	0	0	0	0
M1	CD4+ N	BM	0	0	0	3819	3747	9962	1989	1965	4406
M2	CD4+ N	BM	0	0	0	9767	9382	22552	5926	5742	10116
M3	CD4+ N	BM	152	151	539	691	687	2787	817	816	3458
M4	CD4+ N	BM	148	147	651	0	0	0	0	0	0
M1	CD4+ N	SP	12043	11481	26193	2292	2267	6608	122972	96098	326426
M2	CD4+ N	SP	1693	1664	3519	74597	63569	193079	37899	33646	108845
M3	CD4+ N	SP	41503	36522	142586	20278	18742	73972	68785	56911	154881
M4	CD4+ N	SP	7002	6737	21502	0	0	0	0	0	0
M1	CD8+ CM	BM	16012	14569	53068	2740	2668	7138	26685	23950	80405
M2	CD8+ CM	BM	2163	2120	4950	37396	32375	188730	37348	31562	135251
M3	CD8+ CM	BM	10672	9898	52458	5491	5279	25486	14674	13523	57041
M4	CD8+ CM	BM	1201	1181	4065	0	0	0	0	0	0
M1	CD8+ CM	SP	19929	16870	187720	38913	33179	137063	63668	52193	162400
M2	CD8+ CM	SP	12187	10714	104996	23720	21315	74810	36170	30669	138051
M3	CD8+ CM	SP	15038	13580	293600	4475	4321	17632	45747	38651	117065
M4	CD8+ CM	SP	9557	8797	137643	0	0	0	0	0	0
M1	CD8+ E	BM	11488	9855	121392	4886	4611	43084	59	59	568
M2	CD8+ E	BM	14870	12381	193875	6041	5634	134618	1887	1837	33912
M3	CD8+ E	BM	9885	8935	310128	3067	2904	51265	2610	2317	57018
M4	CD8+ E	BM	4862	4539	89722	0	0	0	0	0	0
M1	CD8+ E	SP	30967	23373	566723	4712	4437	62582	3319	2991	37055
M2	CD8+ E	SP	27448	21365	509595	2601	2473	23008	4945	4822	31460
M3	CD8+ E	SP	12658	11086	960992	1364	1327	10488	4328	4128	44598
M4	CD8+ E	SP	6910	6319	237980	0	0	0	0	0	0
M1	CD8+ N	BM	2540	2491	5216	18406	16813	40282	6518	6268	14831
M2	CD8+ N	BM	326	326	771	20207	18369	52299	35719	31242	123947
M3	CD8+ N	BM	1275	1265	5314	3629	3558	8605	1596	1566	6606
M4	CD8+ N	BM	170	170	571	0	0	0	0	0	0
M1	CD8+ N	SP	28867	25553	64789	25416	22857	55294	101570	79507	246251
M2	CD8+ N	SP	4471	4350	10001	52483	44694	115022	29892	26506	78799
M3	CD8+ N	SP	20006	18224	76922	16730	15553	82087	72384	58240	166017
M4	CD8+ N	SP	2570	2515	7881	0	0	0	0	0	0
