# Supplementary material for: Viral infection reveals hidden sharing of TCR CDR3 sequences between individuals
Source: Front Immunol. 2023 May 30;14:1199064. doi: 10.3389/fimmu.2023.1199064 (PMC10266217; doi:10.3389/fimmu.2023.1199064)
Supplement: Supplementary Table 2 — Number of CDR3AA sequences and sum of UMIs for each epitope-specific type during the filtering process. The sequences were obtained from the tetramer isolation experiment (see Methods section, “All” column). Epitope-specific TCRs were filtered based on: 1) top 1,000 sequences, and 2) absence in the unbinding-tetramer populations and across multiple epitope-specific types (“Filtered”). The number of filtered epitope-specific TCRs found in the bulk samples (LCMV40, LCMV8, PBS, and multiple T cell states) is presented in the “Found in bulk” column. [file DataSheet_2.csv]

		All		Filtered		Found in bulk
Epitope � specific type	Class	CDR3AA number	UMI sum	CDR3AA number	UMI sum	CDR3AA number	UMI sum
GP66	CD4+	1715	38311	738	18214	354	66577
NP396	CD8+	9689	382681	782	188860	538	155676
NP205	CD8+	1590	10295	600	5579	561	118297
GP92	CD8+	2566	7676	610	3029	435	90232
